# Supplementary material for: A Clinical Probability-Based, Stepwise Algorithm for the Diagnosis of Giant Cell Arteritis: Study Protocol and Baseline Characteristics of the First 50 Patients Included in the Prospective Validation Study with Focus on Cranial Symptoms
Source: J Clin Med. 2025 Mar 26;14(7):2254. doi: 10.3390/jcm14072254 (PMC11989727; doi:10.3390/jcm14072254)
Supplement: Supplementary file 1 [file jcm-14-02254-s001.zip]

Archive with 1 entries (1 files):
- jcm-3500406-supplementary.pdf
